# Supplementary material for: Comparison of Endoscopic Hemostasis for Endoscopic Sphincterotomy Bleeding between a Novel Self-Assembling Peptide and Conventional Technique
Source: J Clin Med. 2022 Dec 22;12(1):79. doi: 10.3390/jcm12010079 (PMC9821301; doi:10.3390/jcm12010079)
Supplement: Supplementary file 1 [file jcm-12-00079-s001.zip]

Archive with 1 entries (1 files):
- jcm-2077656-supplementary.mp4
